# Supplementary material for: The potential and effects of saline-alkali alfalfa microbiota under salt stress on the fermentation quality and microbial
Source: BMC Microbiol. 2021 May 19;21:149. doi: 10.1186/s12866-021-02213-2 (PMC8132353; doi:10.1186/s12866-021-02213-2)
Supplement: Supplementary file 1 — Additional file 1. . [file 12866_2021_2213_MOESM1_ESM.xls]

OTU ID	CK_30	CK_60	M	T_30	T_60
d__Bacteria; k__norank; p__Firmicutes; c__Bacilli; o__Lactobacillales; f__Streptococcaceae	2779.33333333	4656.33333333	1.0	11085.3333333	4120.0
d__Bacteria; k__norank; p__Proteobacteria; c__Gammaproteobacteria; o__Enterobacteriales; f__Enterobacteriaceae	4171.33333333	1730.33333333	9867.66666667	944.666666667	315.666666667
d__Bacteria; k__norank; p__Firmicutes; c__Bacilli; o__Lactobacillales; f__Enterococcaceae	5374.33333333	4553.66666667	7.66666666667	2717.0	1878.33333333
d__Bacteria; k__norank; p__Firmicutes; c__Bacilli; o__Lactobacillales; f__Lactobacillaceae	160.0	2873.0	1.0	2652.33333333	6625.0
d__Bacteria; k__norank; p__Proteobacteria; c__Gammaproteobacteria; o__Pseudomonadales; f__Pseudomonadaceae	2.0	142.666666667	2518.0	8.0	1.66666666667
d__Bacteria; k__norank; p__Proteobacteria; c__Alphaproteobacteria; o__Sphingomonadales; f__Sphingomonadaceae	119.333333333	565.0	1277.33333333	325.666666667	87.0
d__Bacteria; k__norank; p__Firmicutes; c__Bacilli; o__Lactobacillales; f__Leuconostocaceae	74.6666666667	858.0	0.333333333333	215.0	123.333333333
d__Bacteria; k__norank; p__Proteobacteria; c__Alphaproteobacteria; o__Rhizobiales; f__Methylobacteriaceae	63.0	248.0	802.333333333	51.3333333333	16.6666666667
d__Bacteria; k__norank; p__Actinobacteria; c__Actinobacteria; o__Micrococcales; f__Microbacteriaceae	8.33333333333	186.333333333	624.333333333	35.6666666667	8.33333333333
d__Bacteria; k__norank; p__Proteobacteria; c__Betaproteobacteria; o__Burkholderiales; f__Oxalobacteraceae	0.0	2.0	385.0	2.33333333333	0.333333333333
d__Bacteria; k__norank; p__Proteobacteria; c__Betaproteobacteria; o__Burkholderiales; f__Comamonadaceae	29.3333333333	124.666666667	33.0	96.6666666667	69.6666666667
d__Bacteria; k__norank; p__Proteobacteria; c__Alphaproteobacteria; o__Rhizobiales; f__Rhizobiaceae	9.33333333333	42.3333333333	152.666666667	25.6666666667	10.3333333333
d__Bacteria; k__norank; p__Proteobacteria; c__Alphaproteobacteria; o__Caulobacterales; f__Caulobacteraceae	18.0	95.6666666667	39.0	44.6666666667	25.3333333333
d__Bacteria; k__norank; p__Bacteroidetes; c__Flavobacteriia; o__Flavobacteriales; f__Flavobacteriaceae	13.0	46.6666666667	61.3333333333	46.6666666667	23.3333333333
d__Bacteria; k__norank; p__Firmicutes; c__Bacilli; o__Lactobacillales; f__unclassified_o__Lactobacillales	2.33333333333	6.66666666667	0.0	58.0	107.333333333
d__Bacteria; k__norank; p__Proteobacteria; c__Alphaproteobacteria; o__Rhizobiales; f__Aurantimonadaceae	9.66666666667	31.0	66.0	40.0	4.66666666667
d__Bacteria; k__norank; p__Actinobacteria; c__Actinobacteria; o__Kineosporiales; f__Kineosporiaceae	0.666666666667	2.66666666667	102.0	1.66666666667	0.666666666667
d__Bacteria; k__norank; p__Proteobacteria; c__Gammaproteobacteria; o__Xanthomonadales; f__Xanthomonadaceae	1.33333333333	12.0	62.0	21.0	3.33333333333
d__Bacteria; k__norank; p__Actinobacteria; c__Actinobacteria; o__Propionibacteriales; f__Nocardioidaceae	2.66666666667	15.3333333333	60.6666666667	7.33333333333	4.33333333333
d__Bacteria; k__norank; p__Firmicutes; c__Bacilli; o__Bacillales; f__Paenibacillaceae	1.0	0.0	81.3333333333	0.666666666667	0.666666666667
d__Bacteria; k__norank; p__Proteobacteria; c__unclassified_p__Proteobacteria; o__unclassified_p__Proteobacteria; f__unclassified_p__Proteobacteria	0.666666666667	25.3333333333	33.0	14.3333333333	6.66666666667
d__Bacteria; k__norank; p__Actinobacteria; c__Actinobacteria; o__Bifidobacteriales; f__Bifidobacteriaceae	11.3333333333	48.0	0.0	0.0	0.0
d__Bacteria; k__norank; p__Proteobacteria; c__Alphaproteobacteria; o__Rhodobacterales; f__Rhodobacteraceae	3.0	15.0	19.3333333333	9.33333333333	5.0
d__Bacteria; k__norank; p__Proteobacteria; c__Deltaproteobacteria; o__Bdellovibrionales; f__Bdellovibrionaceae	3.0	19.3333333333	1.66666666667	14.3333333333	6.33333333333
d__Bacteria; k__norank; p__Firmicutes; c__Bacilli; o__Lactobacillales; f__Aerococcaceae	2.33333333333	9.33333333333	0.0	29.0	1.33333333333
d__Bacteria; k__norank; p__Proteobacteria; c__Gammaproteobacteria; o__Oceanospirillales; f__Halomonadaceae	0.0	0.0	0.0	28.0	4.66666666667
d__Bacteria; k__norank; p__Proteobacteria; c__Alphaproteobacteria; o__Rhizobiales; f__Hyphomicrobiaceae	0.333333333333	4.33333333333	22.6666666667	2.66666666667	1.33333333333
d__Bacteria; k__norank; p__Bacteroidetes; c__Sphingobacteriia; o__Sphingobacteriales; f__Sphingobacteriaceae	0.0	0.0	30.6666666667	0.0	0.0
d__Bacteria; k__norank; p__Firmicutes; c__Bacilli; o__Bacillales; f__Staphylococcaceae	14.3333333333	4.33333333333	1.33333333333	5.66666666667	1.33333333333
d__Bacteria; k__norank; p__Actinobacteria; c__Actinobacteria; o__Corynebacteriales; f__Nocardiaceae	0.0	0.666666666667	26.0	0.0	0.0
d__Bacteria; k__norank; p__Actinobacteria; c__Actinobacteria; o__Micrococcales; f__Beutenbergiaceae	0.333333333333	5.33333333333	17.6666666667	0.666666666667	0.333333333333
d__Bacteria; k__norank; p__Firmicutes; c__Bacilli; o__Bacillales; f__Bacillaceae	1.0	3.0	15.0	3.33333333333	1.66666666667
d__Bacteria; k__norank; p__Bacteroidetes; c__Bacteroidia; o__Bacteroidales; f__Bacteroidaceae	0.0	0.0	0.0	22.0	1.0
d__Bacteria; k__norank; p__Proteobacteria; c__Alphaproteobacteria; o__Rhodospirillales; f__Rhodospirillaceae	1.33333333333	8.0	0.666666666667	5.66666666667	3.33333333333
d__Bacteria; k__norank; p__Firmicutes; c__Bacilli; o__Bacillales; f__Family_XII_o__Bacillales	1.66666666667	1.0	15.0	0.333333333333	0.0
d__Bacteria; k__norank; p__Proteobacteria; c__Betaproteobacteria; o__Rhodocyclales; f__Rhodocyclaceae	0.0	0.0	17.6666666667	0.0	0.0
d__Bacteria; k__norank; p__Actinobacteria; c__Actinobacteria; o__Frankiales; f__Geodermatophilaceae	0.0	1.66666666667	11.3333333333	1.66666666667	0.666666666667
d__Bacteria; k__norank; p__Bacteroidetes; c__Bacteroidia; o__Bacteroidales; f__norank_o__Bacteroidales	0.0	2.0	0.0	12.0	0.0
d__Bacteria; k__norank; p__Actinobacteria; c__Actinobacteria; o__Micrococcales; f__Micrococcaceae	0.0	1.0	8.33333333333	1.0	0.333333333333
d__Bacteria; k__norank; p__Proteobacteria; c__Betaproteobacteria; o__Burkholderiales; f__Alcaligenaceae	0.0	0.666666666667	7.33333333333	0.333333333333	0.666666666667
d__Bacteria; k__norank; p__Actinobacteria; c__Actinobacteria; o__Micrococcales; f__Sanguibacteraceae	0.0	0.0	8.66666666667	0.333333333333	0.0
d__Bacteria; k__norank; p__Proteobacteria; c__Gammaproteobacteria; o__Aeromonadales; f__Aeromonadaceae	2.0	3.0	0.333333333333	2.33333333333	0.666666666667
d__Bacteria; k__norank; p__Proteobacteria; c__Alphaproteobacteria; o__Rhizobiales; f__Brucellaceae	0.666666666667	0.666666666667	5.66666666667	0.666666666667	0.333333333333
d__Bacteria; k__norank; p__Proteobacteria; c__Deltaproteobacteria; o__Bdellovibrionales; f__Bacteriovoracaceae	1.66666666667	3.33333333333	0.0	1.66666666667	1.0
d__Bacteria; k__norank; p__Proteobacteria; c__Alphaproteobacteria; o__Rhodospirillales; f__Acetobacteraceae	0.0	1.0	4.0	1.0	1.33333333333
d__Bacteria; k__norank; p__Firmicutes; c__Clostridia; o__Clostridiales; f__Peptostreptococcaceae	1.0	1.33333333333	1.33333333333	2.66666666667	0.333333333333
d__Bacteria; k__norank; p__unclassified_k__norank; c__unclassified_k__norank; o__unclassified_k__norank; f__unclassified_k__norank	1.33333333333	0.333333333333	0.333333333333	3.0	1.0
d__Bacteria; k__norank; p__Proteobacteria; c__Alphaproteobacteria; o__Rhizobiales; f__Bradyrhizobiaceae	0.666666666667	3.0	0.333333333333	1.33333333333	0.333333333333
d__Bacteria; k__norank; p__Firmicutes; c__Clostridia; o__Clostridiales; f__Ruminococcaceae	0.0	0.0	0.0	4.66666666667	0.333333333333
d__Bacteria; k__norank; p__Proteobacteria; c__Alphaproteobacteria; o__Rhizobiales; f__Phyllobacteriaceae	0.0	0.333333333333	4.33333333333	0.0	0.0
d__Bacteria; k__norank; p__Firmicutes; c__Bacilli; o__Bacillales; f__Planococcaceae	0.0	0.333333333333	3.0	1.0	0.0
d__Bacteria; k__norank; p__Firmicutes; c__Erysipelotrichia; o__Erysipelotrichales; f__Erysipelotrichaceae	0.666666666667	0.333333333333	0.666666666667	1.33333333333	1.33333333333
d__Bacteria; k__norank; p__Proteobacteria; c__Gammaproteobacteria; o__Orbales; f__Orbaceae	0.0	3.33333333333	0.0	0.0	0.0
d__Bacteria; k__norank; p__Actinobacteria; c__Actinobacteria; o__Streptosporangiales; f__Nocardiopsaceae	0.0	1.0	2.33333333333	0.0	0.0
d__Bacteria; k__norank; p__Proteobacteria; c__Alphaproteobacteria; o__Sphingomonadales; f__Erythrobacteraceae	0.0	0.333333333333	2.33333333333	0.666666666667	0.0
d__Bacteria; k__norank; p__Bacteroidetes; c__Bacteroidia; o__Bacteroidales; f__Rikenellaceae	0.0	0.0	0.0	3.0	0.0
d__Bacteria; k__norank; p__Proteobacteria; c__Betaproteobacteria; o__Burkholderiales; f__Burkholderiaceae	0.333333333333	1.66666666667	0.0	0.666666666667	0.0
d__Bacteria; k__norank; p__Actinobacteria; c__Actinobacteria; o__Micrococcales; f__Intrasporangiaceae	0.0	0.333333333333	1.66666666667	0.0	0.333333333333
d__Bacteria; k__norank; p__Actinobacteria; c__Actinobacteria; o__Propionibacteriales; f__Propionibacteriaceae	0.333333333333	0.0	0.666666666667	0.333333333333	1.0
d__Bacteria; k__norank; p__Proteobacteria; c__Gammaproteobacteria; o__unclassified_c__Gammaproteobacteria; f__unclassified_c__Gammaproteobacteria	0.333333333333	1.33333333333	0.0	0.0	0.0
d__Bacteria; k__norank; p__Proteobacteria; c__Gammaproteobacteria; o__Alteromonadales; f__Shewanellaceae	0.666666666667	0.333333333333	0.0	0.666666666667	0.0
d__Bacteria; k__norank; p__Proteobacteria; c__Alphaproteobacteria; o__Sphingomonadales; f__unclassified_o__Sphingomonadales	0.0	0.0	0.0	1.33333333333	0.0
d__Bacteria; k__norank; p__Actinobacteria; c__Actinobacteria; o__Corynebacteriales; f__Mycobacteriaceae	0.333333333333	0.333333333333	0.666666666667	0.0	0.0
d__Bacteria; k__norank; p__Acidobacteria; c__Acidobacteria; o__norank_c__Acidobacteria; f__norank_c__Acidobacteria	0.0	1.0	0.0	0.0	0.0
d__Bacteria; k__norank; p__Bacteroidetes; c__Bacteroidia; o__Bacteroidales; f__Porphyromonadaceae	0.0	0.333333333333	0.0	0.0	0.666666666667
d__Bacteria; k__norank; p__Actinobacteria; c__Actinobacteria; o__Frankiales; f__Nakamurellaceae	0.0	0.0	1.0	0.0	0.0
d__Bacteria; k__norank; p__Bacteroidetes; c__Sphingobacteriia; o__Sphingobacteriales; f__NS11-12_marine_group	0.333333333333	0.333333333333	0.0	0.0	0.333333333333
d__Bacteria; k__norank; p__Actinobacteria; c__Actinobacteria; o__Frankiales; f__norank_o__Frankiales	0.0	0.0	0.0	0.333333333333	0.666666666667
d__Bacteria; k__norank; p__Chlorobi; c__Chlorobia; o__Chlorobiales; f__SJA-28	0.0	0.0	0.666666666667	0.0	0.0
d__Bacteria; k__norank; p__Firmicutes; c__Bacilli; o__norank_c__Bacilli; f__norank_c__Bacilli	0.0	0.0	0.0	0.666666666667	0.0
