# Supplementary material for: The potential and effects of saline-alkali alfalfa microbiota under salt stress on the fermentation quality and microbial
Source: BMC Microbiol. 2021 May 19;21:149. doi: 10.1186/s12866-021-02213-2 (PMC8132353; doi:10.1186/s12866-021-02213-2)
Supplement: Supplementary file 2 — Additional file 2. [file 12866_2021_2213_MOESM2_ESM.xls]

OTU ID	T_60	T_30	M	CK_60	CK_30
g__Lactococcus	4120	11085	1	4656	2779
g__Enterococcus	1877	2714	8	4549	5355
g__Lactobacillus	6503	2463	1	731	141
g__Pantoea	12	119	9082	53	52
g__unclassified_f__Enterobacteriaceae	245	764	35	1069	3304
g__Pseudomonas	2	8	2518	143	2
g__Pediococcus	122	190	0	2142	19
g__Sphingomonas	87	323	1262	561	119
g__Enterobacter	57	60	286	606	812
g__Weissella	117	210	0	856	72
g__Methylobacterium	17	51	801	248	63
g__Curtobacterium	3	24	462	145	5
g__Rosenbergiella	2	2	465	2	3
g__Massilia	0	2	377	2	0
g__Rhizobium	10	25	152	41	9
g__Brevundimonas	24	44	39	95	17
g__Comamonas	44	52	23	69	15
g__unclassified_o__Lactobacillales	107	58	0	7	2
g__Aureimonas	5	40	66	31	10
g__Microbacterium	2	8	97	37	3
g__Delftia	25	45	3	55	14
g__Flavobacterium	21	38	22	43	13
g__Stenotrophomonas	3	19	62	12	1
g__Nocardioides	4	7	59	14	3
g__Pseudokineococcus	1	1	78	1	1
g__unclassified_p__Proteobacteria	7	14	33	25	1
g__Bifidobacterium	0	0	0	48	11
g__Paenibacillus	0	1	56	0	0
g__Frigoribacterium	2	3	48	3	1
g__Chryseobacterium	0	9	33	3	0
g__Bdellovibrio	6	14	2	19	3
g__Paracoccus	4	7	14	14	3
g__Aerococcus	1	29	0	9	2
g__Zymobacter	5	28	0	0	0
g__Devosia	1	3	23	4	0
g__Sphingobacterium	0	0	31	0	0
g__unclassified_f__Enterococcaceae	2	3	0	5	19
g__Rhodococcus	0	0	26	1	0
g__Staphylococcus	1	6	1	4	14
g__Saccharibacillus	0	0	25	0	0
g__Kineococcus	0	0	24	1	0
g__Salana	0	1	18	5	0
g__Bacteroides	1	22	0	0	0
g__Bacillus	2	3	15	2	1
g__Novosphingobium	0	2	15	3	0
g__norank_f__Rhodospirillaceae	3	6	1	8	1
g__Exiguobacterium	0	0	15	1	2
g__Geodermatophilus	1	2	11	2	0
g__Leuconostoc	6	5	0	2	3
g__norank_o__Bacteroidales	0	12	0	2	0
