# Supplementary material for: The potential and effects of saline-alkali alfalfa microbiota under salt stress on the fermentation quality and microbial
Source: BMC Microbiol. 2021 May 19;21:149. doi: 10.1186/s12866-021-02213-2 (PMC8132353; doi:10.1186/s12866-021-02213-2)
Supplement: Supplementary file 3 — Additional file 3. . [file 12866_2021_2213_MOESM3_ESM.xls]

OTU ID	M_3	T_30_2	CK_60_2	CK_30_2	CK_60_1	CK_30_3	T_60_2	T_30_3	T_60_3	CK_60_3	CK_30_1	M_1	M_2	T_60_1	T_30_1
d__Bacteria; k__norank; p__Firmicutes	108	18574	16292	10069	10662	9050	10011	17564	16321	11948	6119	159	116	12251	14193
d__Bacteria; k__norank; p__Proteobacteria	16896	1490	3753	5715	2690	4447	621	2734	292	2811	3152	14732	14339	786	711
d__Bacteria; k__norank; p__Actinobacteria	950	57	543	20	83	12	9	53	23	162	40	867	779	18	37
d__Bacteria; k__norank; p__Bacteroidetes	10	16	73	10	38	16	19	167	20	37	14	224	42	37	68
d__Bacteria; k__norank; p__unclassified_k__norank	0	3	0	2	0	1	1	5	0	1	1	0	1	2	1
d__Bacteria; k__norank; p__Acidobacteria	0	0	2	0	1	0	0	0	0	0	0	0	0	0	0
d__Bacteria; k__norank; p__Chlorobi	2	0	0	0	0	0	0	0	0	0	0	0	0	0	0
