# Supplementary material for: The potential and effects of saline-alkali alfalfa microbiota under salt stress on the fermentation quality and microbial
Source: BMC Microbiol. 2021 May 19;21:149. doi: 10.1186/s12866-021-02213-2 (PMC8132353; doi:10.1186/s12866-021-02213-2)
Supplement: Supplementary file 4 — Additional file 4. . [file 12866_2021_2213_MOESM4_ESM.xlsx]

## Sheet: pca_importance
Sample_ID	PC1	PC2	PC3	PC4	PC5	PC6	PC7	PC8	PC9	PC10	PC11	PC12	PC13	PC14	PC15
CK_30_1	-1443.4	-1884.42	736.262	957.832	3198.99	1031.08	356.191	111.691	294.944	-154.469	37.7012	7.5541	17.3183	4.60729	1.01466e-12
CK_30_2	-245.798	6071.34	1781.18	161.642	996.396	-2358.35	-47.6005	-14.7405	-3.57078	-74.5631	29.5442	29.6629	-40.1193	-20.8327	8.51021e-13
CK_30_3	1471.17	8055.88	1239.79	-258.13	688.515	-957.448	-124.859	93.2064	90.3948	141.54	-66.8921	-25.8807	37.9689	24.3698	-1.2255e-12
CK_60_1	1582.82	7957.53	1239.85	-1645.07	-910.911	2549.95	194.97	-129.805	-181.636	-67.5928	46.2856	24.4447	-3.72069	-0.8531	1.41287e-12
CK_60_2	-2123.39	786.582	1933.55	5860.72	-1711.51	419.436	-15.8273	11.7362	1.59188	6.77285	-0.313515	1.05396	-0.686705	0.356364	1.27299e-12
CK_60_3	-3671.99	-2614.12	50.2446	120.191	1456.77	291.202	787.085	-315.374	-218.78	184.395	-89.5502	-11.9787	-23.9791	-3.15362	-4.23515e-13
M_1	8729.83	-3167.32	1670.77	-338.919	-376.323	-139.056	-339.955	-609.152	267.815	53.4768	89.6583	-0.499809	-1.02626	1.85135	4.53669e-13
M_2	8508.92	-3030.01	1591.56	-246.527	-197.692	-66.3836	-202.542	42.3927	-153.303	-154.55	-234.156	-7.61917	3.35237	-2.32992	9.16806e-13
M_3	9221.04	-3510.21	1881.93	-470.302	-574.02	-341.049	536.188	525.932	-102.24	91.0538	123.616	5.98549	-1.88825	-0.213629	6.29416e-14
T_30_1	-5687.55	-3804.82	792.569	-858.588	-58.1791	57.8477	-583.968	115.054	-39.9078	39.7128	-16.6348	72.1692	-24.8659	27.2686	-1.19757e-12
T_30_2	-7615.23	-1239.07	4111.85	-2030.06	-1898.09	-70.7908	220.705	107.018	284.855	-55.6289	-18.7248	-58.5897	-23.4751	0.757053	-1.60126e-13
T_30_3	-5078.85	-2416.53	-2110.26	-525.661	-777.325	-1469.18	268.842	-227.209	-299.746	-135.699	87.5773	-2.60231	46.9212	7.42181	1.04755e-12
T_60_1	-4671.15	-1848.75	2244.42	-750.292	386.037	609.332	-663.277	123.427	-33.0857	112.527	0.144413	4.24115	40.1846	-34.2774	1.33818e-12
T_60_2	715.807	33.6057	-6391.42	393.58	993.169	496.475	-670.72	100.814	-182.721	-19.0765	77.9948	-67.6503	-31.0751	4.41847	-5.67014e-13
T_60_3	307.754	610.32	-10772.3	-370.414	-1215.82	-53.0651	284.767	65.0095	275.391	32.1012	-66.2506	29.7091	5.09099	-9.39033	-4.79736e-12

## Sheet: pca_rotation
Sample_ID	PC1	PC2	PC3	PC4	PC5	PC6	PC7	PC8	PC9	PC10	PC11	PC12	PC13	PC14	PC15
d__Bacteria; k__norank; p__Proteobacteria; c__Alphaproteobacteria; o__Rhizobiales; f__Aurantimonadaceae; g__Aureimonas	0.0024995	0.000243427	0.00392829	-0.0095273	-0.0137945	0.00725982	0.0178109	0.0164474	0.0170484	-0.0695296	-0.0401024	-0.23459	-0.252697	0.0839548	-0.711336
d__Bacteria; k__norank; p__Firmicutes; c__Bacilli; o__Bacillales; f__Paenibacillaceae; g__Ammoniphilus	4.27042e-06	8.67359e-05	-7.81686e-06	1.03166e-05	0.000147476	-0.000300467	-0.000332445	0.000184207	-0.000176169	-0.000166382	0.00061653	-0.00206452	-0.00738346	-0.0040871	-0.103435
d__Bacteria; k__norank; p__Firmicutes; c__Bacilli; o__Bacillales; f__Staphylococcaceae; g__Staphylococcus	-0.000315853	0.00108165	0.000716085	0.000811763	-0.000685004	-0.00520736	0.000413707	0.000722331	0.0113291	-0.017557	0.00705182	0.0116037	-0.178517	-0.239888	0.0330604
d__Bacteria; k__norank; p__Firmicutes; c__Bacilli; o__Bacillales; f__Paenibacillaceae; g__Paenibacillus	0.00372514	-0.00236593	0.00138383	-0.00135185	-0.00257167	-0.00179866	-0.00203714	-0.0097962	0.00487952	-0.00222734	-0.00368008	-0.00783197	0.000922538	0.00597317	0.559881
d__Bacteria; k__norank; p__Proteobacteria; c__Gammaproteobacteria; o__Aeromonadales; f__Aeromonadaceae; g__Aeromonas	-0.000126824	0.00012541	9.88594e-05	0.00024828	-0.000214523	-0.000108303	0.000292161	-0.000550442	-0.00117876	-0.00244319	-0.00144906	0.0165602	-0.014711	-0.0030562	-0.03454
d__Bacteria; k__norank; p__Proteobacteria; c__Betaproteobacteria; o__Burkholderiales; f__Comamonadaceae; g__Delftia	-0.00287061	8.29978e-05	0.000375717	0.00507533	-0.005554	0.00196162	0.00539466	-0.0224733	-0.051048	0.00016436	0.0275808	0.175098	0.179824	-0.14187	-0.331498
d__Bacteria; k__norank; p__Actinobacteria; c__Actinobacteria; o__Micrococcales; f__Microbacteriaceae; g__Pseudoclavibacter	0.000332726	-0.000239141	7.05734e-05	-0.000140832	-0.000259081	-0.000226353	3.47281e-05	-0.00271592	0.000807784	0.000290796	-0.00102707	-0.000152368	0.00302588	-0.0014812	0.00972737
d__Bacteria; k__norank; p__Actinobacteria; c__Actinobacteria; o__Streptosporangiales; f__Nocardiopsaceae; g__Nocardiopsis	0.000141034	-8.87539e-05	8.87801e-05	0.000335271	-0.000328437	-1.44144e-05	0.000126396	-0.000192627	0.000616691	0.0018681	0.00355496	0.000724267	-0.000750105	0.00115922	-0.0770063
d__Bacteria; k__norank; p__Actinobacteria; c__Actinobacteria; o__Bifidobacteriales; f__Bifidobacteriaceae; g__Bifidobacterium	-0.0014516	-0.00187387	0.000167973	0.00125073	0.0126575	0.00447526	0.0465194	-0.0462245	-0.0376463	0.131816	-0.101223	-0.0878231	-0.285984	-0.0933012	-0.0495466
d__Bacteria; k__norank; p__Proteobacteria; c__Betaproteobacteria; o__Burkholderiales; f__Oxalobacteraceae; g__Massilia	0.0255592	-0.0163338	0.0100341	-0.0100003	-0.0218916	-0.0168925	0.109752	0.331414	-0.118287	0.251206	0.466255	0.151041	-0.0629273	-0.121897	-0.08172
d__Bacteria; k__norank; p__Firmicutes; c__Bacilli; o__Lactobacillales; f__Enterococcaceae; g__Enterococcus	-0.119485	0.751352	0.174996	-0.348941	-0.45633	0.029155	0.204401	0.00066967	0.113986	0.0489263	-0.0351644	-0.0116528	0.0292424	0.00221875	0.00724444
d__Bacteria; k__norank; p__Firmicutes; c__Bacilli; o__Lactobacillales; f__unclassified_o__Lactobacillales; g__unclassified_o__Lactobacillales	-0.00248813	-0.00184589	-0.0126973	-0.000874511	-0.00500723	-0.00645676	-0.0202193	-0.00191687	-0.0580223	-0.0773909	0.123101	-0.267573	0.344837	-0.0198936	-0.020434
d__Bacteria; k__norank; p__Bacteroidetes; c__Bacteroidia; o__Bacteroidales; f__Rikenellaceae; g__Alistipes	-0.000115136	-9.32377e-05	-9.34134e-05	-0.000106396	-0.000280783	-0.000767323	0.000903002	-0.0022893	-0.00477793	-0.00762121	0.00692319	-0.00141361	0.0425111	0.0212005	-0.00436094
d__Bacteria; k__norank; p__Bacteroidetes; c__Bacteroidia; o__Bacteroidales; f__Bacteroidaceae; g__Bacteroides	-0.000839947	-0.000680839	-0.000800887	-0.000770865	-0.00202815	-0.0055725	0.00622766	-0.0164897	-0.0351977	-0.0559267	0.0515583	-0.0167396	0.306004	0.155295	-0.0593193
d__Bacteria; k__norank; p__Proteobacteria; c__Alphaproteobacteria; o__Rhizobiales; f__Phyllobacteriaceae; g__Aminobacter	4.64528e-05	-3.00968e-05	1.85125e-05	-2.11536e-05	-4.60769e-05	-3.9583e-05	0.000400217	0.00117759	-0.000362157	0.00113641	0.00217159	0.000722531	-0.000380172	-0.000135608	-9.63842e-06
d__Bacteria; k__norank; p__Actinobacteria; c__Actinobacteria; o__Micrococcales; f__Sanguibacteraceae; g__Sanguibacter	0.000558925	-0.000363399	0.00020328	-0.000209996	-0.000423898	-0.000295067	-0.00319837	-0.0179854	0.0118016	0.00782968	0.0212448	-0.000941406	0.00203735	0.0176332	0.000801781
d__Bacteria; k__norank; p__Bacteroidetes; c__Flavobacteriia; o__Flavobacteriales; f__Flavobacteriaceae; g__Chryseobacterium	0.00179858	-0.00162012	0.000879089	-0.000645262	-0.00203444	-0.000577175	-0.0126773	-0.039584	0.0199838	0.00768376	0.0235886	0.0828625	-0.0352997	0.219089	-0.00860594
d__Bacteria; k__norank; p__Proteobacteria; c__Gammaproteobacteria; o__Xanthomonadales; f__Xanthomonadaceae; g__unclassified_f__Xanthomonadaceae	-5.4768e-05	-7.57369e-05	-5.40579e-05	-7.85528e-05	-0.000202293	-0.000519618	0.000475128	-0.00220817	-0.00271096	-0.0047471	0.00540298	-0.000972571	0.0282374	0.0147213	-0.00515781
d__Bacteria; k__norank; p__Firmicutes; c__Clostridia; o__Clostridiales; f__Peptostreptococcaceae; g__Paeniclostridium	-4.38639e-05	-9.81223e-05	-3.41522e-05	-0.000103925	-0.000202668	-0.000499832	0.000478981	-0.000751767	-0.00369648	-0.00477485	0.00364579	-0.000785026	0.0325334	0.00244705	-0.00584337
d__Bacteria; k__norank; p__Proteobacteria; c__Alphaproteobacteria; o__Rhizobiales; f__Brucellaceae; g__Ochrobactrum	0.000335992	-0.00016454	0.00012544	6.90822e-05	-0.000452041	-0.000266768	-0.00166518	-0.00704364	0.00437572	-0.0012584	-0.00483541	-0.00798818	0.0112674	0.0173379	-0.00145591
d__Bacteria; k__norank; p__Actinobacteria; c__Actinobacteria; o__Corynebacteriales; f__Mycobacteriaceae; g__Mycobacterium	3.91156e-05	-4.70915e-06	2.34293e-05	-1.92232e-05	5.51286e-05	-6.23068e-05	0.000371666	0.000387533	-0.000679978	0.0016377	-0.00234506	-0.00238368	0.00155571	0.00592652	0.000226858
d__Bacteria; k__norank; p__Firmicutes; c__Bacilli; o__Bacillales; f__Bacillaceae; g__norank_f__Bacillaceae	3.39498e-05	8.87642e-05	2.65122e-05	-0.000118612	-0.000124783	0.00043586	9.14187e-05	-0.00111792	-0.000490764	-0.000931685	0.00200718	0.00439605	-0.00122697	-0.000224697	-0.000165733
d__Bacteria; k__norank; p__Proteobacteria; c__Gammaproteobacteria; o__Enterobacteriales; f__Enterobacteriaceae; g__Rosenbergiella	0.0311884	-0.0197881	0.012124	-0.0115852	-0.0238633	-0.0180314	0.0679863	0.161918	-0.0254841	0.230508	0.44746	0.100532	-0.0191295	-0.0681641	-0.0117784
d__Bacteria; k__norank; p__Actinobacteria; c__Actinobacteria; o__Frankiales; f__Nakamurellaceae; g__Nakamurella	6.5411e-05	-4.01466e-05	2.42634e-05	-2.07884e-05	-3.81421e-05	-1.99915e-05	-0.000329336	-0.00131647	0.00067714	-0.000297016	-0.000481688	-0.000520203	0.000130852	0.000435708	0.000113189
d__Bacteria; k__norank; p__Chlorobi; c__Chlorobia; o__Chlorobiales; f__SJA-28; g__norank_f__SJA-28	4.64528e-05	-3.00968e-05	1.85125e-05	-2.11536e-05	-4.60769e-05	-3.9583e-05	0.000400217	0.00117759	-0.000362157	0.00113641	0.00217159	0.000722531	-0.000380172	-0.000135608	-9.63842e-06
d__Bacteria; k__norank; p__Actinobacteria; c__Actinobacteria; o__Kineosporiales; f__Kineosporiaceae; g__Pseudokineococcus	0.00524448	-0.00329133	0.00199755	-0.00177586	-0.0044338	-0.00325633	0.0178973	0.0612824	-0.0278355	0.0265226	0.0416272	0.0232561	0.0013721	-0.00198455	-0.00509117
d__Bacteria; k__norank; p__Proteobacteria; c__Alphaproteobacteria; o__Rhodobacterales; f__Rhodobacteraceae; g__Rubellimicrobium	-2.67014e-05	-5.87934e-05	1.26333e-05	-5.08457e-05	3.24938e-05	-3.34945e-05	-0.000146991	-0.000292991	-0.00131916	0.000289458	-0.0022189	0.00327195	0.00418911	-0.00160935	-0.00123667
d__Bacteria; k__norank; p__Bacteroidetes; c__Bacteroidia; o__Bacteroidales; f__norank_o__Bacteroidales; g__norank_o__Bacteroidales	-0.000492634	-0.000352718	-0.000316593	0.000365239	-0.00153528	-0.00292325	0.00357657	-0.00907838	-0.0190948	-0.0302313	0.0276762	-0.00527274	0.16963	0.0854806	-0.0304656
d__Bacteria; k__norank; p__Proteobacteria; c__Betaproteobacteria; o__Rhodocyclales; f__Rhodocyclaceae; g__Denitratisoma	0.000464528	-0.000300968	0.000185125	-0.000211536	-0.000460769	-0.00039583	0.00400217	0.0117759	-0.00362157	0.0113641	0.0217159	0.00722531	-0.00380172	-0.00135608	-0.000168305
d__Bacteria; k__norank; p__Proteobacteria; c__Deltaproteobacteria; o__Bdellovibrionales; f__Bacteriovoracaceae; g__Peredibacter	-0.000167577	-2.08864e-05	9.45898e-05	0.00053613	0.00016041	0.000248514	0.000954714	-0.000780021	-0.000700866	0.00106369	-0.000337054	-0.00610441	0.00181751	-0.00470907	0.000515609
d__Bacteria; k__norank; p__Actinobacteria; c__Actinobacteria; o__Micrococcales; f__Micrococcaceae; g__Arthrobacter	0.000151731	-9.54981e-05	6.97599e-05	7.1663e-05	-0.000191053	-6.30951e-05	0.000138209	-0.000218905	0.000611052	0.00178357	0.00356047	0.00059704	-0.000611847	0.000933003	6.29537e-05
d__Bacteria; k__norank; p__Proteobacteria; c__Alphaproteobacteria; o__Rhizobiales; f__Methylobacteriaceae; g__Microvirga	6.5411e-05	-4.01466e-05	2.42634e-05	-2.07884e-05	-3.81421e-05	-1.99915e-05	-0.000329336	-0.00131647	0.00067714	-0.000297016	-0.000481688	-0.000520203	0.000130852	0.000435708	0.000113189
d__Bacteria; k__norank; p__Proteobacteria; c__Betaproteobacteria; o__Burkholderiales; f__Alcaligenaceae; g__Parapusillimonas	0.00045347	-0.000306977	7.10831e-05	-4.50386e-05	-0.000413946	-0.00019397	-0.00178022	-0.00961655	0.00452841	-0.00229677	-0.00661246	-0.00133144	0.00451884	-0.00218255	-0.000313411
d__Bacteria; k__norank; p__Actinobacteria; c__Actinobacteria; o__Micrococcales; f__Intrasporangiaceae; g__Ornithinimicrobium	0.000103147	-5.95489e-05	-3.94321e-06	9.36744e-05	-0.000164331	-2.21791e-06	-0.000328863	-0.000406205	-0.000121172	-0.00328145	-0.00802408	-1.28793e-05	0.00168996	-0.00523767	-0.000238685
d__Bacteria; k__norank; p__Firmicutes; c__Bacilli; o__Lactobacillales; f__Streptococcaceae; g__Lactococcus	-0.757487	-0.451389	0.291463	-0.184123	-0.25394	-0.170104	0.0896962	-0.0126343	0.0373487	-0.00540748	-0.00958133	0.0169586	-0.000650476	0.000656139	0.00286134
d__Bacteria; k__norank; p__Firmicutes; c__Bacilli; o__Lactobacillales; f__Enterococcaceae; g__unclassified_f__Enterococcaceae	-8.9448e-05	0.00189403	0.000455444	2.44277e-05	0.00100991	-0.00429775	-0.000425854	0.00138942	0.00324195	0.0104424	-0.00809852	-0.0105138	0.020496	0.0502997	-0.00306125
d__Bacteria; k__norank; p__Actinobacteria; c__Actinobacteria; o__Frankiales; f__Geodermatophilaceae; g__Geodermatophilus	0.000675274	-0.000393338	0.000352549	-0.000502617	-0.00105023	0.000223173	0.00138596	0.00469948	-0.00130045	0.000828358	0.00336275	0.00705753	-0.00959861	-0.000578254	0.000331054
d__Bacteria; k__norank; p__Proteobacteria; c__Gammaproteobacteria; o__Enterobacteriales; f__Enterobacteriaceae; g__Enterobacter	-0.00814882	-0.0442523	0.0167833	0.05894	0.358004	0.116986	0.851501	-0.0285009	0.335413	-0.0951768	-0.0207001	0.0282891	0.0463552	-0.00344735	0.00558225
d__Bacteria; k__norank; p__Actinobacteria; c__Actinobacteria; o__Micrococcales; f__Microbacteriaceae; g__Curtobacterium	0.0277151	-0.0178483	0.0160748	0.0398663	-0.053791	-0.0068007	0.0221749	-0.00791375	0.0511643	0.191146	0.41677	0.110668	-0.103277	0.267552	0.0275945
d__Bacteria; k__norank; p__Firmicutes; c__Bacilli; o__Lactobacillales; f__Lactobacillaceae; g__Pediococcus	-0.0433084	0.019731	0.0457801	0.827414	-0.487773	0.123629	0.049204	0.0795312	0.201808	-0.0134214	-0.0515572	0.0269055	0.0267433	-0.0103713	-0.00761099
d__Bacteria; k__norank; p__Actinobacteria; c__Actinobacteria; o__Corynebacteriales; f__Nocardiaceae; g__Rhodococcus	0.00171176	-0.0010219	0.000657749	-0.000467155	-0.0011371	-0.0004769	-0.00302704	-0.00727528	-0.000748631	-0.0188642	-0.0389328	-0.0108415	0.0065055	-0.0132584	0.00191938
d__Bacteria; k__norank; p__Proteobacteria; c__Gammaproteobacteria; o__Alteromonadales; f__Shewanellaceae; g__Shewanella	-3.76064e-05	1.41781e-05	1.12875e-05	-2.11574e-05	0.000104916	-0.000338718	0.000140609	-0.000511636	-0.00100169	-0.000378894	0.000355566	0.00705656	-0.0082711	-0.00321476	0.000648818
d__Bacteria; k__norank; p__Firmicutes; c__Clostridia; o__Clostridiales; f__Ruminococcaceae; g__Faecalibacterium	-0.000179858	-0.000148372	-0.000184015	-0.000181323	-0.000456708	-0.00110808	0.00119267	-0.00310519	-0.00648439	-0.0105603	0.00927213	0.00410718	0.0594142	0.0362973	-0.0123991
d__Bacteria; k__norank; p__Proteobacteria; c__Alphaproteobacteria; o__Rhizobiales; f__Hyphomicrobiaceae; g__Devosia	0.00133598	-0.000828339	0.000503867	-2.4531e-05	-0.00161257	-0.000311258	-0.00115474	-0.00565333	-0.00832735	-0.0233541	-0.0370417	0.00384689	0.03571	-0.0275316	-0.00654919
d__Bacteria; k__norank; p__Bacteroidetes; c__Bacteroidia; o__Bacteroidales; f__Porphyromonadaceae; g__Proteiniphilum	7.59291e-06	3.44023e-05	-5.6774e-05	-1.92939e-05	4.31626e-05	0.000205598	-0.00042787	8.04087e-05	-0.000968935	-0.000659885	0.0017767	-0.00669091	-0.00663108	0.002534	0.00213296
d__Bacteria; k__norank; p__Actinobacteria; c__Actinobacteria; o__Micrococcales; f__Microbacteriaceae; g__Microbacterium	0.00555443	-0.00323559	0.00347287	0.00832533	-0.0109046	0.00112364	-0.00949864	-0.0377205	0.00395124	-0.0606631	-0.100851	-0.0267848	-0.00393301	-0.0332347	0.00463467
d__Bacteria; k__norank; p__Proteobacteria; c__unclassified_p__Proteobacteria; o__unclassified_p__Proteobacteria; f__unclassified_p__Proteobacteria; g__unclassified_p__Proteobacteria	0.00169158	0.000965228	0.00134288	-0.00547956	-0.00853992	0.00930528	0.0172527	0.0172703	-0.00139831	-0.0173885	0.055666	-0.00517932	-0.104506	-0.0765267	0.026189
d__Bacteria; k__norank; p__Proteobacteria; c__Alphaproteobacteria; o__Rhizobiales; f__Bradyrhizobiaceae; g__Bosea	-7.54136e-05	3.42639e-05	3.27099e-05	0.00081739	-0.000509921	-0.000113409	3.38213e-05	-0.00129973	-0.000943142	-0.000569791	0.00157158	0.0149391	-0.00650011	0.00592381	-0.00129938
d__Bacteria; k__norank; p__Bacteroidetes; c__Sphingobacteriia; o__Sphingobacteriales; f__NS11-12_marine_group; g__norank_f__NS11-12_marine_group	-2.07501e-05	-1.26321e-05	2.41706e-05	0.000136471	7.5194e-05	0.000119536	-0.000120513	0.00027636	0.000466598	-0.000219467	0.000329666	0.000775538	0.00571956	-0.0093039	-0.000935393
d__Bacteria; k__norank; p__Firmicutes; c__Bacilli; o__Lactobacillales; f__Leuconostocaceae; g__Weissella	-0.0209232	0.00896895	-0.0038848	0.148258	-0.0708614	0.041694	0.313778	-0.44947	-0.683326	0.394606	-0.106089	-0.104526	-0.0175897	0.0456087	0.0154932
d__Bacteria; k__norank; p__Proteobacteria; c__Alphaproteobacteria; o__Rhizobiales; f__Rhizobiaceae; g__Rhizobium	0.00870037	-0.00457163	0.00464743	-0.00288265	-0.0105723	0.00472262	-0.0130421	-0.0632655	-0.00344555	-0.0417194	-0.0450293	0.164378	-0.016869	0.173342	-0.0245711
d__Bacteria; k__norank; p__Proteobacteria; c__Alphaproteobacteria; o__Rhodobacterales; f__Rhodobacteraceae; g__Falsirhodobacter	0.000218274	-0.000126574	0.000109011	-0.000206226	-0.000228419	0.00013306	-0.0012611	-0.00287119	-0.00209717	-0.00751346	-0.0109496	-0.000650982	0.0190749	-0.0211545	-0.00298255
d__Bacteria; k__norank; p__Proteobacteria; c__Betaproteobacteria; o__Burkholderiales; f__Oxalobacteraceae; g__unclassified_f__Oxalobacteraceae	0.00050222	-0.000363927	0.000210287	-0.000236787	-0.000405401	-0.00035947	0.00324853	0.00988193	-0.00432931	0.00810211	0.0111722	0.00826604	-0.00709208	0.00406301	-0.00101597
d__Bacteria; k__norank; p__Firmicutes; c__Bacilli; o__Bacillales; f__Family_XII_o__Bacillales; g__Exiguobacterium	0.000983698	-0.000599115	0.000424361	-0.000252763	-0.000489737	-0.000821472	0.00459072	0.00876434	-0.00142609	0.014664	0.0256647	0.00506302	0.00248505	0.012377	-0.000718645
d__Bacteria; k__norank; p__Firmicutes; c__Bacilli; o__Lactobacillales; f__Aerococcaceae; g__Aerococcus	-0.00112691	-7.18005e-05	-0.000615109	-0.00120648	-0.00328994	-0.00441777	0.00991005	-0.0244727	-0.0516514	-0.0721489	0.069406	0.00607293	0.421772	0.184977	-0.0804078
d__Bacteria; k__norank; p__Firmicutes; c__Bacilli; o__Bacillales; f__Paenibacillaceae; g__Saccharibacillus	0.00165	-0.00102101	0.000618788	-0.000556367	-0.00105517	-0.000637162	-0.00473917	-0.0203922	0.0112107	-0.0022497	-0.00307268	-0.00783992	0.0014352	0.00633743	0.000948782
d__Bacteria; k__norank; p__Proteobacteria; c__Alphaproteobacteria; o__Rhodobacterales; f__Rhodobacteraceae; g__Gemmobacter	9.29057e-05	-6.01936e-05	3.70249e-05	-4.23072e-05	-9.21537e-05	-7.91659e-05	0.000800434	0.00235518	-0.000724314	0.00227281	0.00434318	0.00144506	-0.000760344	-0.000271216	-1.92768e-05
d__Bacteria; k__norank; p__Proteobacteria; c__Alphaproteobacteria; o__Sphingomonadales; f__Erythrobacteraceae; g__Altererythrobacter	0.000125629	-7.66031e-05	7.35958e-05	-0.000143348	-0.000229687	-2.3435e-07	0.000277734	0.00113501	-0.00206781	-0.00530153	-0.00710074	-0.00379477	0.00329292	-0.00150795	2.86308e-05
d__Bacteria; k__norank; p__Proteobacteria; c__Alphaproteobacteria; o__Rhizobiales; f__Phyllobacteriaceae; g__Thermovum	0.000230962	-0.000158803	8.94726e-05	-7.49063e-05	-8.61664e-05	-5.92148e-05	-0.00094801	-0.0056664	0.00259259	0.000927052	-0.000656591	-0.00234394	-0.00222799	0.00148139	0.000918288
d__Bacteria; k__norank; p__Proteobacteria; c__Alphaproteobacteria; o__Sphingomonadales; f__Sphingomonadaceae; g__Blastomonas	-2.72322e-06	7.49726e-05	3.12166e-05	0.000189614	-0.000210503	0.000344633	0.000133714	-0.000264362	-0.000637756	-0.000759068	0.000807599	0.00307804	-0.000887364	-0.000315318	-0.000255462
d__Bacteria; k__norank; p__Actinobacteria; c__Actinobacteria; o__Propionibacteriales; f__Nocardioidaceae; g__Aeromicrobium	0.000123875	2.77641e-05	7.77138e-05	-0.000207046	-0.000167155	0.000564674	8.64531e-05	-0.0014383	-0.00179192	-0.00194639	-0.00281583	0.00845585	-0.00579961	0.00545971	-0.000281449
d__Bacteria; k__norank; p__Firmicutes; c__Erysipelotrichia; o__Erysipelotrichales; f__Erysipelotrichaceae; g__Turicibacter	-3.06648e-05	-4.50559e-05	-1.15603e-05	1.36262e-05	-9.55929e-06	2.07065e-05	-0.000470715	0.00201095	-0.000298862	0.000149797	0.00426311	-0.0151872	-0.00272926	0.0139933	0.00244404
d__Bacteria; k__norank; p__Actinobacteria; c__Actinobacteria; o__Micrococcales; f__Microbacteriaceae; g__Leucobacter	0.00018754	-0.000132235	7.34268e-05	-6.174e-05	-6.31281e-05	-4.72929e-05	-0.000745547	-0.00503189	0.00238978	0.00155778	0.000612619	-0.00185391	-0.00246215	0.00163329	0.000823553
d__Bacteria; k__norank; p__Actinobacteria; c__Actinobacteria; o__Micrococcales; f__Microbacteriaceae; g__Frigoribacterium	0.00300516	-0.00211707	0.00102126	-0.000611113	-0.00303457	-0.00239407	0.0104507	0.0223467	-0.0123867	0.0110859	0.0253722	0.00239005	0.015613	-0.0158984	-0.00342253
d__Bacteria; k__norank; p__Actinobacteria; c__Actinobacteria; o__Propionibacteriales; f__Nocardioidaceae; g__Nocardioides	0.00353096	-0.00122155	0.00160097	-0.00181431	-0.00547905	0.00223749	-0.00189953	-7.12002e-05	-0.0169173	-0.0832531	-0.139856	-0.0300617	0.00387197	-0.0967203	0.00725379
d__Bacteria; k__norank; p__Firmicutes; c__Bacilli; o__Bacillales; f__Bacillaceae; g__Bacillus	0.000803812	-0.000510897	0.00021823	-0.000486526	-0.00086435	-0.000546483	-0.0029978	-0.013257	-0.000780495	-0.0165369	-0.0234807	-0.0164281	0.0272116	0.0130932	-0.00249844
d__Bacteria; k__norank; p__Proteobacteria; c__Deltaproteobacteria; o__Bdellovibrionales; f__Bdellovibrionaceae; g__Bdellovibrio	-0.000829356	0.000163323	0.000343841	0.00150159	-0.00237623	0.00200273	0.0010711	-0.00839451	-0.0183368	-0.00936661	0.0101723	0.0525542	0.0483143	-0.0167591	-0.0164743
d__Bacteria; k__norank; p__Proteobacteria; c__Gammaproteobacteria; o__Enterobacteriales; f__Enterobacteriaceae; g__unclassified_f__Enterobacteriaceae	-0.0415608	0.253	0.080684	0.249913	0.202545	-0.899173	0.0357424	-0.0402404	-0.0344141	-0.083767	0.0235295	0.0481636	-0.0308963	-0.00730792	-0.00756036
d__Bacteria; k__norank; p__Actinobacteria; c__Actinobacteria; o__Kineosporiales; f__Kineosporiaceae; g__Kineococcus	0.00153464	-0.000974396	0.000655476	-7.35415e-05	-0.00141941	-0.000639642	-9.53083e-05	-5.45781e-05	-0.000273226	-0.00484317	-0.0113517	-0.007593	-0.000510184	-0.0071664	0.00201214
d__Bacteria; k__norank; p__Proteobacteria; c__Alphaproteobacteria; o__Caulobacterales; f__Caulobacteraceae; g__Brevundimonas	-0.000469815	0.00159775	0.00229056	0.00590298	-0.0112264	0.0127648	0.0111514	-0.0342352	-0.0795668	-0.0419308	-0.0018812	0.218103	0.0441201	-0.163758	-0.047493
d__Bacteria; k__norank; p__Firmicutes; c__Bacilli; o__Lactobacillales; f__Lactobacillaceae; g__Lactobacillus	-0.100883	-0.085224	-0.901994	-0.124023	-0.298858	-0.195301	0.146661	-0.0100403	0.060127	-0.0188714	-0.00908519	0.0199428	-0.00377888	-0.00203737	0.00147535
d__Bacteria; k__norank; p__Proteobacteria; c__Alphaproteobacteria; o__Sphingomonadales; f__unclassified_o__Sphingomonadales; g__unclassified_o__Sphingomonadales	-5.11714e-05	-4.1439e-05	-4.15171e-05	-4.72871e-05	-0.000124793	-0.000341033	0.000401334	-0.00101747	-0.00212352	-0.00338721	0.00307697	-0.00062827	0.0188938	0.00942244	-0.00347294
d__Bacteria; k__norank; p__Firmicutes; c__Bacilli; o__norank_c__Bacilli; f__norank_c__Bacilli; g__norank_c__Bacilli	-2.55857e-05	-2.07195e-05	-2.07585e-05	-2.36436e-05	-6.23963e-05	-0.000170516	0.000200667	-0.000508734	-0.00106176	-0.0016936	0.00153849	-0.000314135	0.00944691	0.00471122	-0.00173647
d__Bacteria; k__norank; p__Proteobacteria; c__Alphaproteobacteria; o__Sphingomonadales; f__Sphingomonadaceae; g__Novosphingobium	0.000897838	-0.000457247	0.00033767	-0.000269772	-0.00132073	0.000100531	-0.00189049	-0.0126416	-0.000218072	-0.016107	-0.0108108	-0.00120697	0.0273274	0.00805849	-0.00604834
d__Bacteria; k__norank; p__Proteobacteria; c__Gammaproteobacteria; o__Oceanospirillales; f__Halomonadaceae; g__Zymobacter	-0.00104936	-0.000868202	-0.00131196	-0.000869111	-0.00206259	-0.00675833	0.00492358	-0.0197867	-0.0491247	-0.0727979	0.0742075	-0.0703579	0.352974	0.217505	-0.0562274
d__Bacteria; k__norank; p__Proteobacteria; c__Gammaproteobacteria; o__unclassified_c__Gammaproteobacteria; f__unclassified_c__Gammaproteobacteria; g__unclassified_c__Gammaproteobacteria	-1.76883e-05	4.80242e-05	4.41384e-05	0.00052141	-0.000247134	4.17996e-05	-7.02255e-05	0.000156903	0.000171376	0.00105231	-0.000598568	-0.00130762	0.00354573	0.00818718	-0.000493698
d__Bacteria; k__norank; p__Bacteroidetes; c__Flavobacteriia; o__Flavobacteriales; f__Flavobacteriaceae; g__Empedobacter	0.000351826	-0.000217255	0.000131482	-0.000121953	-0.000241661	-0.000129113	-0.00202997	-0.0109114	0.00758925	0.00533937	0.0126004	-0.00048267	-0.00165299	0.00940161	0.000904471
d__Bacteria; k__norank; p__Proteobacteria; c__Betaproteobacteria; o__Burkholderiales; f__Comamonadaceae; g__Comamonas	-0.00277129	-0.00135196	0.00143255	0.00564776	-0.00650998	0.00456612	-0.00238908	-0.028508	-0.0553154	0.0334055	-0.0071005	0.139546	0.351177	-0.648161	-0.0788035
d__Bacteria; k__norank; p__Proteobacteria; c__Alphaproteobacteria; o__Rhizobiales; f__Methylobacteriaceae; g__Methylobacterium	0.0530877	-0.0072115	0.0272055	-0.0369675	-0.068423	0.0531622	0.104204	0.214651	-0.339163	-0.328074	-0.213069	0.662526	-0.101971	0.103803	-0.0367028
d__Bacteria; k__norank; p__Proteobacteria; c__Alphaproteobacteria; o__Rhodospirillales; f__Rhodospirillaceae; g__norank_f__Rhodospirillaceae	-0.000388386	-4.86023e-05	0.00011306	0.00127001	-0.00105676	-1.53552e-05	-8.30673e-05	-0.00448719	-0.00749789	0.00490729	0.00420013	0.0250001	0.0528771	-0.0256541	-0.0133869
d__Bacteria; k__norank; p__Acidobacteria; c__Acidobacteria; o__norank_c__Acidobacteria; f__norank_c__Acidobacteria; g__norank_c__Acidobacteria	-6.71011e-06	4.08584e-05	2.51184e-05	0.000226611	-0.000173943	0.000196657	6.09503e-05	-0.000119042	-0.000316059	-0.00033727	0.000401046	0.00160263	-0.000512811	-4.45525e-05	-2.08451e-05
d__Bacteria; k__norank; p__Proteobacteria; c__Gammaproteobacteria; o__Orbales; f__Orbaceae; g__Gilliamella	-5.3485e-05	3.3721e-05	9.51014e-05	0.00131804	-0.000686918	0.000243404	-5.90684e-05	0.000131391	2.81938e-05	0.000422646	-2.75379e-05	0.000636135	-0.00069129	0.00113107	0.00015645
d__Bacteria; k__norank; p__Firmicutes; c__Bacilli; o__Bacillales; f__Planococcaceae; g__Planococcus	0.000147321	-0.000169263	5.66958e-05	-0.000100213	-0.000107882	-0.00021681	0.00014756	0.000776811	-0.0037827	-0.00590976	-0.0116197	0.00082222	0.00651194	0.00705302	-0.00198194
d__Bacteria; k__norank; p__Proteobacteria; c__Betaproteobacteria; o__Rhodocyclales; f__Rhodocyclaceae; g__Thauera	0.000766472	-0.000496597	0.000305456	-0.000349034	-0.000760268	-0.000653119	0.00660358	0.0194303	-0.00597559	0.0187507	0.0358312	0.0119218	-0.00627284	-0.00223753	0.000394123
d__Bacteria; k__norank; p__Proteobacteria; c__Alphaproteobacteria; o__Rhodospirillales; f__Acetobacteraceae; g__Roseomonas	0.00018587	-0.000128691	0.000178051	-0.000351119	-0.00034249	0.000365003	-0.000438256	0.00192836	-0.00261086	-0.000716477	-0.00159625	0.00555934	0.0154449	-0.0359402	-0.00299918
d__Bacteria; k__norank; p__Firmicutes; c__Bacilli; o__Lactobacillales; f__Leuconostocaceae; g__Leuconostoc	-0.000284298	-8.95758e-05	-0.000583843	-0.000134572	1.74474e-05	9.16743e-05	-0.000461285	0.00237943	0.00604523	0.010513	-0.0112062	0.0435896	0.0125666	0.0530274	-0.0107715
d__Bacteria; k__norank; p__unclassified_k__norank; c__unclassified_k__norank; o__unclassified_k__norank; f__unclassified_k__norank; g__unclassified_k__norank	-0.000146549	-4.54364e-05	3.8632e-05	-0.000220113	-2.94773e-05	-0.000592123	5.43975e-05	-0.000503603	-0.00164155	-0.00456729	0.0013136	-0.00931777	0.0143986	-0.00497016	-0.00110949
d__Bacteria; k__norank; p__Proteobacteria; c__Alphaproteobacteria; o__Rhodobacterales; f__Rhodobacteraceae; g__unclassified_f__Rhodobacteraceae	-3.83786e-05	-3.10792e-05	-3.11378e-05	-3.54653e-05	-9.35944e-05	-0.000255774	0.000301001	-0.000763101	-0.00159264	-0.0025404	0.00230773	-0.000471202	0.0141704	0.00706683	-0.00261739
d__Bacteria; k__norank; p__Bacteroidetes; c__Flavobacteriia; o__Flavobacteriales; f__Flavobacteriaceae; g__Cloacibacterium	8.77935e-05	0.000101701	-0.000162276	5.82578e-05	9.7318e-05	0.000598611	-0.00186448	-0.000115467	-0.00313621	-0.00276835	0.00209893	-0.0266043	-0.0186967	0.0159608	0.00688152
d__Bacteria; k__norank; p__Proteobacteria; c__Alphaproteobacteria; o__Rhizobiales; f__Rhizobiaceae; g__Shinella	-4.03647e-05	-2.13704e-05	1.33785e-05	2.91703e-05	-4.82741e-05	0.000177067	0.000263603	-0.000674374	-0.00177395	0.000346599	-0.00193496	-0.00788738	-0.00165674	-0.00978006	0.00147923
d__Bacteria; k__norank; p__Bacteroidetes; c__Sphingobacteriia; o__Sphingobacteriales; f__Sphingobacteriaceae; g__Sphingobacterium	0.00201855	-0.0012445	0.000752907	-0.000684608	-0.0013322	-0.000708663	-0.0112621	-0.0569052	0.0376714	0.0203162	0.049698	-0.00621297	-0.00597839	0.0434425	0.00329135
d__Bacteria; k__norank; p__Bacteroidetes; c__Flavobacteriia; o__Flavobacteriales; f__Flavobacteriaceae; g__Flavobacterium	-0.0011199	-0.000987235	0.000682198	0.00366282	-0.00454406	0.00191089	-0.00631385	-0.0473241	-0.0099977	0.0272381	0.0259267	0.171717	0.151385	0.146086	-0.0531708
d__Bacteria; k__norank; p__Actinobacteria; c__Actinobacteria; o__Micrococcales; f__Micrococcaceae; g__Kocuria	0.000349811	-0.000293804	0.000152519	6.70406e-05	-0.000396092	-0.000118657	-0.000654381	0.000792648	-0.000309186	0.00186644	0.00228327	0.0091603	-0.0110392	0.0269465	0.000170731
d__Bacteria; k__norank; p__Actinobacteria; c__Actinobacteria; o__Micrococcales; f__Beutenbergiaceae; g__Salana	0.00108237	-0.000511344	0.000502229	0.000753913	-0.00144284	0.000439653	-0.00272505	-0.00527802	-0.00633012	-0.0279757	-0.0547995	0.000391242	0.00323421	-0.0183883	0.00119072
d__Bacteria; k__norank; p__Proteobacteria; c__Alphaproteobacteria; o__Sphingomonadales; f__Sphingomonadaceae; g__Sphingomonas	0.0666213	-0.0226863	0.0465769	0.00920292	-0.164431	0.0394089	0.142625	-0.0271696	-0.330597	-0.688496	0.391621	-0.284489	-0.154741	-0.072286	0.0907697
d__Bacteria; k__norank; p__Proteobacteria; c__Gammaproteobacteria; o__Pseudomonadales; f__Pseudomonadaceae; g__Pseudomonas	0.168702	-0.0906056	0.0661113	-0.0734813	-0.131064	-0.0168933	-0.0913728	-0.745662	0.294337	-0.114945	0.257267	0.277133	-0.0788874	-0.101918	-0.0520995
d__Bacteria; k__norank; p__Actinobacteria; c__Actinobacteria; o__Micrococcales; f__Microbacteriaceae; g__Agrococcus	0.000555192	-0.000387558	0.000179033	-0.000243625	-0.000394583	-0.000220054	-0.0021177	-0.00575288	0.00173017	-0.0051062	-0.0117833	-0.00264859	0.0155662	-0.0244096	-0.00202365
d__Bacteria; k__norank; p__Proteobacteria; c__Gammaproteobacteria; o__Enterobacteriales; f__Enterobacteriaceae; g__Pantoea	0.599416	-0.38493	0.232169	-0.21777	-0.414678	-0.294832	0.198964	0.141757	0.0597646	0.113373	-0.183459	-0.0987798	0.0681842	0.0182075	0.0126976
d__Bacteria; k__norank; p__Actinobacteria; c__Actinobacteria; o__Frankiales; f__norank_o__Frankiales; g__norank_o__Frankiales	-3.7858e-05	-3.21627e-05	2.59765e-05	-5.30562e-05	2.86523e-05	7.40774e-05	-0.000713019	0.000405166	-0.000187878	0.00165222	-0.000143576	0.00486787	0.00558739	-0.0131039	-0.00155199
d__Bacteria; k__norank; p__Proteobacteria; c__Betaproteobacteria; o__Burkholderiales; f__Burkholderiaceae; g__Ralstonia	-4.23536e-05	4.95157e-05	5.80331e-05	0.000445795	-0.000288363	0.00019649	-0.000433343	0.000269196	-0.000291683	0.00112615	-0.000484241	0.0088796	-0.00183522	0.025226	-0.00181725

## Sheet: pca_sites
Sample_ID	PC1	PC2	PC3	PC4	PC5	PC6	PC7	PC8	PC9	PC10	PC11	PC12	PC13	PC14	PC15
CK_30_1	-1443.4	-1884.42	736.262	957.832	3198.99	1031.08	356.191	111.691	294.944	-154.469	37.7012	7.5541	17.3183	4.60729	1.01466e-12
CK_30_2	-245.798	6071.34	1781.18	161.642	996.396	-2358.35	-47.6005	-14.7405	-3.57078	-74.5631	29.5442	29.6629	-40.1193	-20.8327	8.51021e-13
CK_30_3	1471.17	8055.88	1239.79	-258.13	688.515	-957.448	-124.859	93.2064	90.3948	141.54	-66.8921	-25.8807	37.9689	24.3698	-1.2255e-12
CK_60_1	1582.82	7957.53	1239.85	-1645.07	-910.911	2549.95	194.97	-129.805	-181.636	-67.5928	46.2856	24.4447	-3.72069	-0.8531	1.41287e-12
CK_60_2	-2123.39	786.582	1933.55	5860.72	-1711.51	419.436	-15.8273	11.7362	1.59188	6.77285	-0.313515	1.05396	-0.686705	0.356364	1.27299e-12
CK_60_3	-3671.99	-2614.12	50.2446	120.191	1456.77	291.202	787.085	-315.374	-218.78	184.395	-89.5502	-11.9787	-23.9791	-3.15362	-4.23515e-13
M_1	8729.83	-3167.32	1670.77	-338.919	-376.323	-139.056	-339.955	-609.152	267.815	53.4768	89.6583	-0.499809	-1.02626	1.85135	4.53669e-13
M_2	8508.92	-3030.01	1591.56	-246.527	-197.692	-66.3836	-202.542	42.3927	-153.303	-154.55	-234.156	-7.61917	3.35237	-2.32992	9.16806e-13
M_3	9221.04	-3510.21	1881.93	-470.302	-574.02	-341.049	536.188	525.932	-102.24	91.0538	123.616	5.98549	-1.88825	-0.213629	6.29416e-14
T_30_1	-5687.55	-3804.82	792.569	-858.588	-58.1791	57.8477	-583.968	115.054	-39.9078	39.7128	-16.6348	72.1692	-24.8659	27.2686	-1.19757e-12
T_30_2	-7615.23	-1239.07	4111.85	-2030.06	-1898.09	-70.7908	220.705	107.018	284.855	-55.6289	-18.7248	-58.5897	-23.4751	0.757053	-1.60126e-13
T_30_3	-5078.85	-2416.53	-2110.26	-525.661	-777.325	-1469.18	268.842	-227.209	-299.746	-135.699	87.5773	-2.60231	46.9212	7.42181	1.04755e-12
T_60_1	-4671.15	-1848.75	2244.42	-750.292	386.037	609.332	-663.277	123.427	-33.0857	112.527	0.144413	4.24115	40.1846	-34.2774	1.33818e-12
T_60_2	715.807	33.6057	-6391.42	393.58	993.169	496.475	-670.72	100.814	-182.721	-19.0765	77.9948	-67.6503	-31.0751	4.41847	-5.67014e-13
T_60_3	307.754	610.32	-10772.3	-370.414	-1215.82	-53.0651	284.767	65.0095	275.391	32.1012	-66.2506	29.7091	5.09099	-9.39033	-4.79736e-12
