# Supplementary material for: The potential and effects of saline-alkali alfalfa microbiota under salt stress on the fermentation quality and microbial
Source: BMC Microbiol. 2021 May 19;21:149. doi: 10.1186/s12866-021-02213-2 (PMC8132353; doi:10.1186/s12866-021-02213-2)
Supplement: Supplementary file 5 — Additional file 5. . [file 12866_2021_2213_MOESM5_ESM.xls]

## Sheet: kru_H_result
CK_30-mean	CK_30-sd	CK_60-mean	CK_60-sd	M-mean	M-sd	T_30-mean	T_30-sd	T_60-mean	T_60-sd	statistic	pvalue	qvalue
d__Bacteria; k__norank; p__Firmicutes	65.39	1.633	79.28	0.5294	0.7851	0.1981	90.79	4.657	95.15	2.463	13.0333	0.01111	0.0389
d__Bacteria; k__norank; p__Proteobacteria	34.27	1.679	18.97	0.9144	93.36	1.028	8.486	4.394	4.527	2.404	13.0333	0.01111	0.0389
d__Bacteria; k__norank; p__Actinobacteria	0.2147	0.1865	1.442	1.053	5.271	0.1635	0.2626	0.01864	0.12	0.03081	11.8333	0.01863	0.04348
d__Bacteria; k__norank; p__Bacteroidetes	0.1105	0.04396	0.2942	0.05402	0.5774	0.7221	0.4487	0.3672	0.1936	0.08234	3.63333	0.4579	0.4579
d__Bacteria; k__norank; p__unclassified_k__norank	0.01025	0.002657	0.002228	0.00386	0.002182	0.003779	0.01531	0.008858	0.008218	0.007703	7.57037	0.1086	0.1521
d__Bacteria; k__norank; p__Acidobacteria	0	0	0.0057	0.005064	0	0	0	0	0	0	8.57143	0.07275	0.1273
d__Bacteria; k__norank; p__Chlorobi	0	0	0	0	0.003711	0.006427	0	0	0	0	4	0.406	0.4579

## Sheet: kru_H_tukeykramer_CK_30-CK_60
	CK_30-CK_60_effectsize	CK_30-CK_60_lowerCI	CK_30-CK_60_upperCI	CK_30-CK_60_pvalue
d__Bacteria; k__norank; p__Firmicutes	-13.89	-20.55	-7.227	< 0.001
d__Bacteria; k__norank; p__Proteobacteria	15.3	8.74	21.86	< 0.001
d__Bacteria; k__norank; p__Actinobacteria	-1.227	-2.528	0.07347	< 0.1
d__Bacteria; k__norank; p__Bacteroidetes	-0.1837	-1.166	0.7984	>= 0.1
d__Bacteria; k__norank; p__unclassified_k__norank	0.008022	-0.007832	0.02388	>= 0.1
d__Bacteria; k__norank; p__Acidobacteria	-0.0057	-0.01179	0.0003856	< 0.1
d__Bacteria; k__norank; p__Chlorobi	0	-0.007724	0.007724	>= 0.1

## Sheet: kru_H_tukeykramer_CK_30-M
	CK_30-M_effectsize	CK_30-M_lowerCI	CK_30-M_upperCI	CK_30-M_pvalue
d__Bacteria; k__norank; p__Firmicutes	64.6	57.94	71.27	< 0.001
d__Bacteria; k__norank; p__Proteobacteria	-59.09	-65.65	-52.53	< 0.001
d__Bacteria; k__norank; p__Actinobacteria	-5.056	-6.357	-3.756	< 0.001
d__Bacteria; k__norank; p__Bacteroidetes	-0.4669	-1.449	0.5152	>= 0.1
d__Bacteria; k__norank; p__unclassified_k__norank	0.008068	-0.007786	0.02392	>= 0.1
d__Bacteria; k__norank; p__Acidobacteria	0	-0.006086	0.006086	>= 0.1
d__Bacteria; k__norank; p__Chlorobi	-0.003711	-0.01143	0.004013	>= 0.1

## Sheet: kru_H_tukeykramer_CK_30-T_30 (1
	CK_30-T_30_effectsize	CK_30-T_30_lowerCI	CK_30-T_30_upperCI	CK_30-T_30_pvalue
d__Bacteria; k__norank; p__Firmicutes	-25.4	-32.06	-18.74	< 0.001
d__Bacteria; k__norank; p__Proteobacteria	25.78	19.22	32.34	< 0.001
d__Bacteria; k__norank; p__Actinobacteria	-0.0479	-1.349	1.253	>= 0.1
d__Bacteria; k__norank; p__Bacteroidetes	-0.3382	-1.32	0.6439	>= 0.1
d__Bacteria; k__norank; p__unclassified_k__norank	-0.00506	-0.02091	0.01079	>= 0.1
d__Bacteria; k__norank; p__Acidobacteria	0	-0.006086	0.006086	>= 0.1
d__Bacteria; k__norank; p__Chlorobi	0	-0.007724	0.007724	>= 0.1

## Sheet: kru_H_tukeykramer_CK_30-T_30
	CK_30-T_30_effectsize	CK_30-T_30_lowerCI	CK_30-T_30_upperCI	CK_30-T_30_pvalue
d__Bacteria; k__norank; p__Firmicutes	-25.4	-32.06	-18.74	< 0.001
d__Bacteria; k__norank; p__Proteobacteria	25.78	19.22	32.34	< 0.001
d__Bacteria; k__norank; p__Actinobacteria	-0.0479	-1.349	1.253	>= 0.1
d__Bacteria; k__norank; p__Bacteroidetes	-0.3382	-1.32	0.6439	>= 0.1
d__Bacteria; k__norank; p__unclassified_k__norank	-0.00506	-0.02091	0.01079	>= 0.1
d__Bacteria; k__norank; p__Acidobacteria	0	-0.006086	0.006086	>= 0.1
d__Bacteria; k__norank; p__Chlorobi	0	-0.007724	0.007724	>= 0.1

## Sheet: kru_H_tukeykramer_CK_30-T_60
	CK_30-T_60_effectsize	CK_30-T_60_lowerCI	CK_30-T_60_upperCI	CK_30-T_60_pvalue
d__Bacteria; k__norank; p__Firmicutes	-29.76	-36.42	-23.1	< 0.001
d__Bacteria; k__norank; p__Proteobacteria	29.74	23.18	36.3	< 0.001
d__Bacteria; k__norank; p__Actinobacteria	0.0947	-1.206	1.395	>= 0.1
d__Bacteria; k__norank; p__Bacteroidetes	-0.0831	-1.065	0.899	>= 0.1
d__Bacteria; k__norank; p__unclassified_k__norank	0.002032	-0.01382	0.01789	>= 0.1
d__Bacteria; k__norank; p__Acidobacteria	0	-0.006086	0.006086	>= 0.1
d__Bacteria; k__norank; p__Chlorobi	0	-0.007724	0.007724	>= 0.1

## Sheet: kru_H_tukeykramer_CK_60-M
	CK_60-M_effectsize	CK_60-M_lowerCI	CK_60-M_upperCI	CK_60-M_pvalue
d__Bacteria; k__norank; p__Firmicutes	78.49	71.83	85.16	< 0.001
d__Bacteria; k__norank; p__Proteobacteria	-74.39	-80.95	-67.83	< 0.001
d__Bacteria; k__norank; p__Actinobacteria	-3.829	-5.13	-2.528	< 0.001
d__Bacteria; k__norank; p__Bacteroidetes	-0.2832	-1.265	0.6989	>= 0.1
d__Bacteria; k__norank; p__unclassified_k__norank	4.6e-05	-0.01581	0.0159	>= 0.1
d__Bacteria; k__norank; p__Acidobacteria	0.0057	-0.0003856	0.01179	< 0.1
d__Bacteria; k__norank; p__Chlorobi	-0.003711	-0.01143	0.004013	>= 0.1

## Sheet: kru_H_tukeykramer_CK_60-T_30
	CK_60-T_30_effectsize	CK_60-T_30_lowerCI	CK_60-T_30_upperCI	CK_60-T_30_pvalue
d__Bacteria; k__norank; p__Firmicutes	-11.51	-18.17	-4.847	< 0.01
d__Bacteria; k__norank; p__Proteobacteria	10.48	3.924	17.04	< 0.01
d__Bacteria; k__norank; p__Actinobacteria	1.179	-0.1214	2.48	< 0.1
d__Bacteria; k__norank; p__Bacteroidetes	-0.1545	-1.137	0.8276	>= 0.1
d__Bacteria; k__norank; p__unclassified_k__norank	-0.01308	-0.02894	0.002772	>= 0.1
d__Bacteria; k__norank; p__Acidobacteria	0.0057	-0.0003856	0.01179	< 0.1
d__Bacteria; k__norank; p__Chlorobi	0	-0.007724	0.007724	>= 0.1

## Sheet: kru_H_tukeykramer_CK_60-T_60
	CK_60-T_60_effectsize	CK_60-T_60_lowerCI	CK_60-T_60_upperCI	CK_60-T_60_pvalue
d__Bacteria; k__norank; p__Firmicutes	-15.87	-22.53	-9.207	< 0.001
d__Bacteria; k__norank; p__Proteobacteria	14.44	7.883	21	< 0.001
d__Bacteria; k__norank; p__Actinobacteria	1.322	0.02123	2.623	< 0.05
d__Bacteria; k__norank; p__Bacteroidetes	0.1006	-0.8815	1.083	>= 0.1
d__Bacteria; k__norank; p__unclassified_k__norank	-0.00599	-0.02184	0.009864	>= 0.1
d__Bacteria; k__norank; p__Acidobacteria	0.0057	-0.0003856	0.01179	< 0.1
d__Bacteria; k__norank; p__Chlorobi	0	-0.007724	0.007724	>= 0.1

## Sheet: kru_H_tukeykramer_M-T_30
	M-T_30_effectsize	M-T_30_lowerCI	M-T_30_upperCI	M-T_30_pvalue
d__Bacteria; k__norank; p__Firmicutes	-90	-96.67	-83.34	< 0.001
d__Bacteria; k__norank; p__Proteobacteria	84.87	78.31	91.43	< 0.001
d__Bacteria; k__norank; p__Actinobacteria	5.008	3.708	6.309	< 0.001
d__Bacteria; k__norank; p__Bacteroidetes	0.1287	-0.8534	1.111	>= 0.1
d__Bacteria; k__norank; p__unclassified_k__norank	-0.01313	-0.02898	0.002726	>= 0.1
d__Bacteria; k__norank; p__Acidobacteria	0	-0.006086	0.006086	>= 0.1
d__Bacteria; k__norank; p__Chlorobi	0.003711	-0.004013	0.01143	>= 0.1

[truncated: 1 more sheets: Sheet8]
